# Supplementary material for: The European Bioinformatics Institute in 2020: building a global infrastructure of interconnected data resources for the life sciences
Source: Nucleic Acids Res. 2019 Nov 8;48(D1):D17–23. doi: 10.1093/nar/gkz1033 (PMC6943058; doi:10.1093/nar/gkz1033)
Supplement: gkz1033_Supplemental_File [file gkz1033_supplemental_file.xlsx]

## Sheet: EMBL-EBI_NAR2020_fig3_dataset
Supplementary material for Cook, et al. The European Bioinformatics Institute in 2020: building a global infrastructure of interconnected data resources for the life sciences
Dataset for Figure 3
Each row represents one or more data exchange interactions, in one or both directions, between the EMBL-EBI resources shown and an external (non-EMBL-EBI) data resource. Columns A and B form the mapping file used with Tableau to generate the Sankey chart shown in Figure 3. Column C is the URL for the home page of the external data resource.
EMBL-EBI resource	External resource	URL
ArrayExpress	GenomeSpace	http://www.genomespace.org/
ArrayExpress	GEO	https://www.ncbi.nlm.nih.gov/geo/
ArrayExpress	HPA	https://www.proteinatlas.org
Biomodels	CellDesigner	http://www.celldesigner.org
Biomodels	CellML	https://www.cellml.org/
Biomodels	KEGG	https://www.genome.jp/kegg/
Biomodels	NCBI	https://www.ncbi.nlm.nih.gov
BioSamples	DDBJ	https://www.ddbj.nig.ac.jp
BioSamples	NCBI	https://www.ncbi.nlm.nih.gov
BioStudies	BioProject	https://www.ncbi.nlm.nih.gov/bioproject
BioStudies	ChemAgora	http://chemagora.jrc.ec.europa.eu/chemagora/
BioStudies	ClinicalTrials.gov	https://clinicaltrials.gov
BioStudies	dbSNP	https://www.ncbi.nlm.nih.gov/snp/
BioStudies	DOI	https://dx.doi.org
BioStudies	GEO	https://www.ncbi.nlm.nih.gov/geo/
BioStudies	OMIM	https://www.omim.org
ChEBI	Alan Wood's Pesticides	http://www.alanwood.net/pesticides/
ChEBI	Beilstein	https://www.elsevier.com/solutions/reaxys
ChEBI	BRENDA	https://www.brenda-enzymes.org/
ChEBI	ChemIDplus	https://www.elsevier.com/solutions/reaxys
ChEBI	Chemspider	http://www.chemspider.com/
ChEBI	COMe	Can't find this one--unserachable
ChEBI	DrugBank	https://www.drugbank.ca/
ChEBI	DrugCentral	http://drugcentral.org/
ChEBI	ECMDB	http://ecmdb.ca
ChEBI	FAO/WHO standards	http://www.fao.org/statistics/standards/en/
ChEBI	FooDB	http://foodb.ca
ChEBI	GlyTouCan	https://glytoucan.org/
ChEBI	Gmelin	http://202.127.145.151/siocl/cdbank/WebHelp/gmelin/gmehtml/pageintr.htm
ChEBI	HMDB	http://www.hmdb.ca
ChEBI	IPNI	https://www.ipni.org/
ChEBI	KEGG	https://www.genome.jp/kegg/
ChEBI	KNApSAcK	http://kanaya.naist.jp/KNApSAcK/
ChEBI	LINCS	https://systemsbiology.columbia.edu/lincs
ChEBI	LipidMaps	https://www.lipidmaps.org
ChEBI	MetaCyc	https://metacyc.org/
ChEBI	MolBase	https://www.molbase.com/
ChEBI	NCBI	https://www.ncbi.nlm.nih.gov
ChEBI	NIST Chemistry WebBook	https://webbook.nist.gov/chemistry/
ChEBI	PubChem	https://pubchem.ncbi.nlm.nih.gov/
ChEBI	Reaxys	https://www.elsevier.com/solutions/reaxys
ChEBI	RESID	https://proteininformationresource.org/resid/
ChEBI	SMID	http://www.smid-db.org/
ChEBI	UM-BBD	https://www.hsls.pitt.edu/obrc/index.php?page=URL1100188151
ChEBI	WebElements	https://www.webelements.com/
ChEBI	Wikipedia	https://en.wikipedia.org/
ChEMBL	ACToR	https://actor.epa.gov/actor/home.xhtml
ChEMBL	BindingDB	https://www.bindingdb.org/bind/index.jsp
ChEMBL	BRENDA	https://www.brenda-enzymes.org/
ChEMBL	CanSAR	http://cansar.icr.ac.uk
ChEMBL	Carotenoid Database	http://carotenoiddb.jp/
ChEMBL	ClinicalTrials.gov	https://clinicaltrials.gov
ChEMBL	CREDO	http://marid.bioc.cam.ac.uk/credo
ChEMBL	DailyMed	https://dailymed.nlm.nih.gov/dailymed/
ChEMBL	DrugBank	https://www.drugbank.ca/
ChEMBL	DrugCentral	http://drugcentral.org/
ChEMBL	eMolecules	https://www.emolecules.com/
ChEMBL	EPA CompTox Dashboard	https://comptox.epa.gov/
ChEMBL	FDA/USP SRS	https://fdasis.nlm.nih.gov/srs/
ChEMBL	GuidetoPHARMACOLOGY	http://www.guidetopharmacology.org/
ChEMBL	HPA	https://www.proteinatlas.org
ChEMBL	Human Metabolome Database	http://www.hmdb.ca/
ChEMBL	KEGG	https://www.genome.jp/kegg
ChEMBL	LINCS	https://systemsbiology.columbia.edu/lincs
ChEMBL	LipidMaps	https://www.lipidmaps.org/
ChEMBL	Mcule	https://mcule.com/
ChEMBL	MICAD	https://www.micad.co.uk/
ChEMBL	MolPort	https://www.molport.com/shop/index
ChEMBL	NIH Clinical Collection	http://nihsmr.evotec.com/evotec/
ChEMBL	Nikkaji	https://jglobal.jst.go.jp/en/
ChEMBL	NMRShiftDB	https://nmrshiftdb.nmr.uni-koeln.de/
ChEMBL	PharmGKB	https://www.pharmgkb.org/
ChEMBL	Pharos	https://www.pharosproject.net/
ChEMBL	PubChem	https://pubchem.ncbi.nlm.nih.gov/
ChEMBL	Recon	https://reconchemicals.com/
ChEMBL	Rhea	https://www.rhea-db.org/
ChEMBL	Selleck	https://www.selleckchem.com/screening/fda-approved-drug-library.html
ChEMBL	TIMBAL	http://mordred.bioc.cam.ac.uk/timbal/
ChEMBL	Wikipedia	https://en.wikipedia.org/
ChEMBL	ZINC	http://zinc15.docking.org/
EFO	BioPortal	https://bioportal.bioontology.org
EFO	Cell Ontology	http://www.ontobee.org/ontology/CL
EFO	DO	disease-ontology.org/
EFO	HPO	https://hpo.jax.org/
EFO	NASA Gene Lab	https://genelab.nasa.gov
EFO	OBI	http://obi-ontology.org
EFO	OBO library	http://www.obofoundry.org
EFO	OntoBee	http://www.ontobee.org
EFO	Orphanet	https://www.orpha.net/consor/cgi-bin/index.php
EFO	SO	http://www.sequenceontology.org
EGA	dbGaP	https://www.ncbi.nlm.nih.gov/gap/
EGA	ICGC	https://icgc.org
EGA	RD-Connect	https://rd-connect.eu
EGA	Type 2 Diabetes Knowledge Portal	http://www.type2diabetesgenetics.org
EGA	UK Biobank	https://mrc.ukri.org/research/facilities-and-resources-for-researchers/biobank/
EMDB	DOI	https://dx.doi.org
EMDB	NCBI	https://www.ncbi.nlm.nih.gov
EMPIAR	CrossRef	https://www.crossref.org
EMPIAR	Facebook	https://www.facebook.com
EMPIAR	Google	https://www.google.com/?client=safari
EMPIAR	ORCID	https://orcid.org
ENA	BCCM/LMBP	http://bccm.belspo.be/about-us/bccm-lmbp
ENA	CABRI	http://www.cabri.org/CABRI/srs-doc/cabi_fil.info.html
ENA	CCAP	https://www.ccap.ac.uk/
ENA	CNSA	https://db.cngb.org/cnsa/
ENA	COMPARE-RefGenome	https://www.compare-europe.eu/library/reference-genomes
ENA	DDBJ	https://www.ddbj.nig.ac.jp/
ENA	dictyBase	http://dictybase.org/
ENA	EMBL ABR	https://www.embl-abr.org.au/
ENA	EPD	https://epd.epfl.ch//index.php
ENA	FlyBase	https://flybase.org/
ENA	GeneDB	http://www.genedb.org/
ENA	GFBIO	https://www.gfbio.org/
ENA	GrainGenes	https://wheat.pw.usda.gov/GG3/
ENA	GtRNAdb	http://gtrnadb.ucsc.edu/
ENA	H-InvDB	http://www.h-invitational.jp/
ENA	Human Cell Atlas	https://www.humancellatlas.org/
ENA	IMGT/LIGM	http://www.imgt.org/IMGTindex/LIGM-DB.php
ENA	ISHAM-ITS	http://its.mycologylab.org/
ENA	lncRNAdb	http://www.lncrnadb.org/
ENA	MarCat	https://mmp.sfb.uit.no/databases/marcat/#/
ENA	MarDB	https://mmp.sfb.uit.no/databases/mardb/
ENA	MarRef	https://mmp.sfb.uit.no/databases/marref/
ENA	MG-RAST	https://www.mg-rast.org/
ENA	MGI	http://www.informatics.jax.org/
ENA	miRBase	http://www.mirbase.org/
ENA	MPI Toolkit	https://toolkit.tuebingen.mpg.de/#/
ENA	NCBI	https://www.ncbi.nlm.nih.gov/
ENA	PANGAEA	https://www.pangaea.de/
ENA	PDB	https://www.wwpdb.org/
ENA	PLncDB	https://omictools.com/plncdb-tool
ENA	PomBase	https://www.pombase.org/
ENA	PR2	https://github.com/pr2database/pr2database
ENA	SequenceAnalysis.co.uk	http://sequenceanalysis.co.uk/
ENA	SGD	https://www.yeastgenome.org/
ENA	SILVA	https://www.arb-silva.de
ENA	snOPY	http://snoopy.med.miyazaki-u.ac.jp/
ENA	SRPDB	https://rth.dk/resources/rnp/SRPDB/
ENA	SubtiList	http://genolist.pasteur.fr/SubtiList/
ENA	TAIR	https://www.arabidopsis.org/
ENA	The Earlham Institute	http://www.earlham.ac.uk/services
ENA	tmRNA Website	https://bioinformatics.sandia.gov/tmrna/
ENA	Unite	https://unite.ut.ee/
ENA	VBASE2	http://www.vbase2.org/
ENA	VectorBase	https://www.vectorbase.org/
ENA	VEGA	https://www.sanger.ac.uk/science/tools/vega-genome-browser
ENA	WoRMS	http://www.marinespecies.org/
ENA	ZFIN	https://zfin.org
Ensembl	Aniseed	https://www.aniseed.cnrs.fr/
Ensembl	APPRIS	http://appris.bioinfo.cnio.es/#/
Ensembl	CATH	http://www.cathdb.info
Ensembl	dbGaP	https://www.ncbi.nlm.nih.gov/gap
Ensembl	Diana TarBase	http://carolina.imis.athena-innovation.gr/diana_tools/web/index.php?r=tarbasev8%2Findex
Ensembl	DPGP	http://dpgp.org/
Ensembl	ESP	https://esp.gs.washington.edu/drupal/
Ensembl	FANTOM5	http://fantom.gsc.riken.jp/5/
Ensembl	GEFOS	http://www.gefos.org/
Ensembl	GIANT	http://giant.princeton.edu/
Ensembl	GTEx	https://gtexportal.org/home/
Ensembl	IHEC	http://ihec-epigenomes.org/
Ensembl	IMPC	http://www.mousephenotype.org/
Ensembl	JASPAR	http://jaspar.genereg.net/
Ensembl	MAGIC	https://www.magicinvestigators.org/
Ensembl	MGI	http://www.informatics.jax.org/
Ensembl	miRBase	http://www.mirbase.org/
Ensembl	NCBI linkout	https://www.ncbi.nlm.nih.gov/
Ensembl	OMIA	https://omia.org/home/
Ensembl	OMIM	https://www.omim.org/
Ensembl	Orphanet	https://www.orpha.net/
Ensembl	RefSeq	https://www.ncbi.nlm.nih.gov/refseq/
Ensembl	RGD	https://rgd.mcw.edu/
Ensembl	Sanger CRISPR Search	https://www.sanger.ac.uk/htgt/wge/find_crisprs
Ensembl	STRING	https://string-db.org
Ensembl	Teslovich	http://csg.sph.umich.edu/willer/public/lipids2010/
Ensembl	UCSC Genome Browser	https://genome.ucsc.edu
Ensembl	VISTA	http://genome.lbl.gov/vista/index.shtml
Ensembl	Xenbase	http://www.xenbase.org
Ensembl	ZFIN	https://zfin.org
Ensembl Genomes	Flybase	https://flybase.org/
Ensembl Genomes	Genbank	https://www.ncbi.nlm.nih.gov/genbank/
Ensembl Genomes	Gramene	http://www.gramene.org/
Ensembl Genomes	ImmunoDB	http://cegg.unige.ch/Insecta/immunod
Ensembl Genomes	Joint Genome Institute (JGI)	https://jgi.doe.gov
Ensembl Genomes	KEGG	https://www.genome.jp/kegg/
Ensembl Genomes	miRBase	http://www.mirbase.org/
Ensembl Genomes	NCBI RefSeq	https://www.ncbi.nlm.nih.gov/
Ensembl Genomes	NCBI Taxonomy	https://www.ncbi.nlm.nih.gov
Ensembl Genomes	PHI-Base	http://www.phi-base.org/
Ensembl Genomes	PomBase	https://www.pombase.org/
Ensembl Genomes	Rhea	https://www.rhea-db.org/
Ensembl Genomes	SGD	https://rnacentral.org
Ensembl Genomes	STRING	https://string-db.org
Ensembl Genomes	ToxoDB	https://toxodb.org/toxo/
Enzyme portal	Allergome	http://www.allergome.org
Enzyme portal	ArachnoServer	http://www.arachnoserver.org/mainMenu.html;jsessionid=40B1CD3CD520474BEE091EA0B6495FA5
Enzyme portal	Araport	https://www.araport.org
Enzyme portal	Bgee	https://bgee.org
Enzyme portal	BindingDB	https://www.bindingdb.org/bind/index.jsp
Enzyme portal	BioCyc	https://biocyc.org
Enzyme portal	BioGrid	https://thebiogrid.org
Enzyme portal	BioMuta	https://hive.biochemistry.gwu.edu/biomuta
Enzyme portal	BRENDA	https://www.brenda-enzymes.org/
Enzyme portal	CarbonylDB	http://digbio.missouri.edu/CarbonylDB/
Enzyme portal	CAZy	http://www.cazy.org
Enzyme portal	CCDS	https://www.ncbi.nlm.nih.gov/projects/CCDS/CcdsBrowse.cgi
Enzyme portal	CDD	https://www.ncbi.nlm.nih.gov/Structure/cdd/cdd.shtml
Enzyme portal	CGD	https://research.nhgri.nih.gov/CGD/
Enzyme portal	ChiTaRS	http://chitars.bioinfo.cnio.es
Enzyme portal	CleanEx	http://www.cleanex.isb-sib.ch
Enzyme portal	ClinGen	https://clinicalgenome.org
Enzyme portal	ClinVar	https://www.ncbi.nlm.nih.gov/clinvar/
Enzyme portal	CollecTF	http://www.collectf.org/browse/home/
Enzyme portal	COMPLUYEAST-2DPAGE	http://compluyeast2dpage.dacya.ucm.es
Enzyme portal	Congenica	https://www.congenica.com
Enzyme portal	ConoServer	http://www.conoserver.org
Enzyme portal	CORUM	https://mips.helmholtz-muenchen.de/corum/
Enzyme portal	COSMIC	https://cancer.sanger.ac.uk/cosmic
Enzyme portal	CTD	http://ctdbase.org
Enzyme portal	dbSNP	https://www.ncbi.nlm.nih.gov/snp/
Enzyme portal	DDBJ	https://www.ddbj.nig.ac.jp
Enzyme portal	DECIPHER	https://decipher.sanger.ac.uk
Enzyme portal	DEPOD	http://www.depod.bioss.uni-freiburg.de
Enzyme portal	dictyBase	http://dictybase.org
Enzyme portal	DIP	https://dip.doe-mbi.ucla.edu/
Enzyme portal	DisGeNET	http://www.disgenet.org
Enzyme portal	DisProt	http://www.disprot.org
Enzyme portal	DMDM	http://bioinf.umbc.edu/dmdm/
Enzyme portal	DNASU	https://dnasu.org/DNASU/
Enzyme portal	DOSAC-COBS-2DPAGE	http://www.dosac.unipa.it/2d/
Enzyme portal	DrugBank	https://www.drugbank.ca
Enzyme portal	EchoBASE	https://www.york.ac.uk/res/thomas/
Enzyme portal	EcoGene	http://ecogene.org
Enzyme portal	eggNOG	http://eggnogdb.embl.de/#/app/home
Enzyme portal	ELM	http://elm.eu.org
Enzyme portal	ENZYME	https://enzyme.expasy.org
Enzyme portal	EPD	https://epd.epfl.ch//index.php
Enzyme portal	ESP	https://esp.gs.washington.edu/drupal/
Enzyme portal	ESTHER	http://bioweb.supagro.inra.fr/ESTHER/general?what=index
Enzyme portal	euHCVdb	https://euhcvdb.ibcp.fr/euHCVdb/
Enzyme portal	EuPathDB	https://eupathdb.org
Enzyme portal	EvolutionaryTrace	http://lichtargelab.org/software/Etserver
Enzyme portal	ExAC	http://exac.broadinstitute.org
Enzyme portal	FlyBase	https://flybase.org
Enzyme portal	GenAtlas	http://genatlas.medecine.univ-paris5.fr
Enzyme portal	GenBank	https://www.ncbi.nlm.nih.gov/genbank/
Enzyme portal	Gene3D	http://gene3d.biochem.ucl.ac.uk/Gene3D/
Enzyme portal	GeneCards	https://www.genecards.org
Enzyme portal	GeneDB	https://www.genedb.org
Enzyme portal	GeneID	http://genome.crg.es/software/geneid/
Enzyme portal	GeneReviews	https://www.ncbi.nlm.nih.gov/books/NBK1116/
Enzyme portal	Genevisible	https://genevisible.com/search
Enzyme portal	GeneWiki	https://en.wikipedia.org/wiki/Gene_Wiki
Enzyme portal	GenomeRNAi	http://www.genomernai.org
Enzyme portal	GlyConnect	https://glyconnect.expasy.org
Enzyme portal	GPCRDB	https://gpcrdb.org
Enzyme portal	Gramene	http://www.gramene.org
Enzyme portal	GuidetoPHARMACOLOGY	http://www.guidetopharmacology.org/
Enzyme portal	H-InvDB	http://www.h-invitational.jp
Enzyme portal	HAMAP	https://hamap.expasy.org
Enzyme portal	HOGENOM	http://doua.prabi.fr/databases/hogenom/home.php?contents=query
Enzyme portal	HOVERGEN	http://pbil.univ-lyon1.fr/databases/hovergen.php
Enzyme portal	HPA	https://www.proteinatlas.org
Enzyme portal	HUGE	http://www.kazusa.or.jp/huge/
Enzyme portal	IMGT_GENE-DB	http://www.imgt.org/genedb/
Enzyme portal	InParanoid	http://inparanoid.sbc.su.se/cgi-bin/index.cgi
Enzyme portal	iPTMnet	https://research.bioinformatics.udel.edu/iptmnet/
Enzyme portal	KEGG	https://www.genome.jp/kegg/
Enzyme portal	KO	https://www.genome.jp/kegg/ko.html
Enzyme portal	LegioList	http://genolist.pasteur.fr/LegioList/
Enzyme portal	Leproma	https://mycobrowser.epfl.ch
Enzyme portal	MaizeGDB	https://www.maizegdb.org
Enzyme portal	MalaCards	https://www.malacards.org
Enzyme portal	MaxQB	http://maxqb.biochem.mpg.de/mxdb/
Enzyme portal	MGI	http://www.informatics.jax.org
Enzyme portal	Micado	http://genome.jouy.inra.fr/cgi-bin/micado/index.cgi
Enzyme portal	MINT	https://mint.bio.uniroma2.it
Enzyme portal	MobiDB	https://mobidb.mobi
Enzyme portal	ModBase	https://modbase.compbio.ucsf.edu
Enzyme portal	MoonProt	http://www.moonlightingproteins.org
Enzyme portal	mycoCLAP	https://mycoclap.fungalgenomics.ca
Enzyme portal	neXtProt	https://www.nextprot.org
Enzyme portal	OGP	http://www.oysterdb.com/FrontHomeAction.do?method=home
Enzyme portal	OMA	https://omabrowser.org/oma/home/
Enzyme portal	OMIM	https://www.omim.org
Enzyme portal	Orphanet	https://www.orpha.net/consor/cgi-bin/index.php
Enzyme portal	OrthoDB	https://www.orthodb.org
Enzyme portal	PANTHER	http://www.pantherdb.org
Enzyme portal	PATRIC	https://www.patricbrc.org
Enzyme portal	PaxDb	https://pax-db.org
Enzyme portal	PDBj	https://pdbj.org
Enzyme portal	PeptideAtlas	http://www.peptideatlas.org
Enzyme portal	PeroxiBase	http://peroxibase.toulouse.inra.fr
Enzyme portal	PharmGKB	https://www.pharmgkb.org
Enzyme portal	PhosphoSitePlus	https://www.phosphosite.org
Enzyme portal	PhylomeDB	http://phylomedb.org
Enzyme portal	PIR	https://proteininformationresource.org
Enzyme portal	PIRSF	https://pir.georgetown.edu/pirwww/dbinfo/pirsf.shtml
Enzyme portal	PMAP-CutDB	http://cutdb.burnham.org
Enzyme portal	PomBase	https://www.pombase.org
Enzyme portal	PRINTS	http://130.88.97.239/PRINTS/index.php
Enzyme portal	PRO	https://proconsortium.org
Enzyme portal	ProDom	http://prodom.prabi.fr/prodom/current/html/home.php
Enzyme portal	ProMEX	http://promex.pph.univie.ac.at/promex/
Enzyme portal	PROSITE	https://prosite.expasy.org
Enzyme portal	ProteinModelPortal	https://www.proteinmodelportal.org
Enzyme portal	ProtoNet	http://www.protonet.cs.huji.ac.il
Enzyme portal	PseudoCAP	https://www.pseudomonas.com/pseudocap
Enzyme portal	RCSB-PDB	https://www.rcsb.org
Enzyme portal	REBASE	http://rebase.neb.com/rebase/rebase.html
Enzyme portal	RefSeq	https://www.ncbi.nlm.nih.gov/refseq/
Enzyme portal	REPRODUCTION-2DPAGE	http://reprod.njmu.edu.cn/cgi-bin/2d/2d.cgi
Enzyme portal	RGD	https://rgd.mcw.edu
Enzyme portal	Rouge	https://www.kazusa.or.jp/rouge/
Enzyme portal	SABIO-RK	http://sabio.h-its.org
Enzyme portal	SBKB	http://sbkb.org
Enzyme portal	SFLD	http://sfld.rbvi.ucsf.edu
Enzyme portal	SGD	https://www.yeastgenome.org
Enzyme portal	SignaLink	http://signalink.org/
Enzyme portal	SIGNOR	https://signor.uniroma2.it
Enzyme portal	SMART	http://smart.embl.de/
Enzyme portal	SMR	https://swissmodel.expasy.org/repository/
Enzyme portal	SOURCE	http://source-search.princeton.edu
Enzyme portal	STRING	https://string-db.org
Enzyme portal	SUPFAM	http://supfam.org
Enzyme portal	SWISS-2DPAGE	https://world-2dpage.expasy.org/swiss-2dpage/docs/ch2d-top.html
Enzyme portal	SwissLipids	https://www.swisslipids.org
Enzyme portal	SwissPalm	https://swisspalm.org
Enzyme portal	TAIR	https://www.arabidopsis.org
Enzyme portal	TCDB	http://www.tcdb.org
Enzyme portal	TCGA	https://www.cancer.gov/about-nci/organization/ccg/research/structural-genomics/tcga
Enzyme portal	TIGRFAMs	https://www.jcvi.org/tigrfams
Enzyme portal	TopDownProteomics	https://www.topdownproteomics.org
Enzyme portal	TubercuList	http://genolist.pasteur.fr/TubercuList/
Enzyme portal	UCD-2DPAGE	https://proteomics-portal.ucd.ie/cgi-bin/2d/2d.cgi
Enzyme portal	UCSC Genome Browser	https://genome.ucsc.edu
Enzyme portal	UniCarbKB	http://www.unicarbkb.org
Enzyme portal	UniGene	https://www.ncbi.nlm.nih.gov/unigene
Enzyme portal	UniPathway	http://www.unipathway.org
Enzyme portal	WBParaSite	https://parasite.wormbase.org/index.html
Enzyme portal	World-2DPAGE	https://world-2dpage.expasy.org/portal/
Enzyme portal	Xenbase	http://www.xenbase.org
Enzyme portal	ZFIN	https://zfin.org
EuropePMC	Access to Understanding	http://www.access2understanding.org
EuropePMC	Action on Hearing Loss	https://www.actiononhearingloss.org.uk
EuropePMC	Agricola	https://agricola.nal.usda.gov/
EuropePMC	Altmetric	https://www.altmetric.com
EuropePMC	Alzheimer's Society	https://www.alzheimers.org.uk
EuropePMC	Arthritis Research UK	https://www.arthritisresearchuk.org
EuropePMC	Austrian Science Fund FWF	https://www.fwf.ac.at/en/
EuropePMC	BBSRC	https://bbsrc.ukri.org
EuropePMC	BiTeM	http://bitem.hesge.ch
EuropePMC	Bloodwise	https://bloodwise.org.uk
EuropePMC	Breast Cancer Now	https://breastcancernow.org
EuropePMC	British Heart Foundation	https://www.bhf.org.uk
EuropePMC	Cancer Research UK	https://www.cancerresearchuk.org
EuropePMC	Cellosaurus	https://web.expasy.org/cellosaurus/
EuropePMC	Centre for Reviews and Dissemination (UK)	https://www.york.ac.uk/crd/
EuropePMC	Chief Scientist Office	https://www.cso.scot.nhs.uk
EuropePMC	Chinese Biological Abstracts	http://english.sibs.cas.cn/sp/CBA/CBADatabase/
EuropePMC	ClinicalTrials.gov	https://clinicaltrials.gov/
EuropePMC	CrossRef	https://www.crossref.org/
EuropePMC	CrossRef	https://www.crossref.org/
EuropePMC	dbSNP	https://www.ncbi.nlm.nih.gov/snp
EuropePMC	DEPOD	http://www.depod.bioss.uni-freiburg.de
EuropePMC	Diabetes UK	https://www.diabetes.org.uk
EuropePMC	DisGeNET	http://www.disgenet.org/
EuropePMC	Dryad Digital Repository	https://datadryad.org/
EuropePMC	EBiSC	https://www.ebisc.org/
EuropePMC	EPO	https://www.epo.org/index.html
EuropePMC	EthOs Theses	https://ethos.bl.uk/Home.do;jsessionid=21E910B538AFBCAA377C8A282C882881
EuropePMC	EudraCT	https://eudract.ema.europa.eu/
EuropePMC	EuroFIR Document Repository	http://www.eurofir.org/our-resources/
EuropePMC	European Research Council	https://erc.europa.eu
EuropePMC	FlyBase	https://flybase.org/
EuropePMC	GenomeRNAi	http://www.genomernai.org
EuropePMC	GO	http://geneontology.org/
EuropePMC	HAL Open Archive	https://hal.archives-ouvertes.fr
EuropePMC	HipSci	www.hipsci.org/
EuropePMC	Human DEPhOsphorylation Database	https://www.depod.bioss.uni-freiburg.de/
EuropePMC	Immune Epitope Database	http://www.iedb.org/home_v3.php
EuropePMC	iPTMnet	https://research.bioinformatics.udel.edu/iptmnet/
EuropePMC	Kudos	https://www.growkudos.com/about/researchers
EuropePMC	Linköping University Digital Archive	https://liu.se/en/article/biblioteket-online
EuropePMC	Marie Curie	https://ec.europa.eu/research/mariecurieactions/
EuropePMC	Marie Curie Cancer Care	https://www.mariecurie.org.uk
EuropePMC	Medical Research Council	https://mrc.ukri.org
EuropePMC	Motor Neurone Disease Association	https://www.mndassociation.org
EuropePMC	Multiple Sclerosis Society	https://www.mssociety.org.uk
EuropePMC	Myrovlytis Trust	https://www.myrovlytistrust.org
EuropePMC	NaCTeM	http://www.nactem.ac.uk
EuropePMC	NC3RS	https://www.nc3rs.org.uk
EuropePMC	NCBI	https://www.ncbi.nlm.nih.gov
EuropePMC	NeuroMorpho	http://neuromorpho.org/
EuropePMC	Neuroscience Information Framework	https://neuinfo.org
EuropePMC	NHS Evidence	https://www.nice.org.uk/guidance
EuropePMC	NIHR	https://www.nihr.ac.uk
EuropePMC	OMIM	https://www.omim.org
EuropePMC	Open Access at Bielefeld University	http://oa.uni-bielefeld.de/en/
EuropePMC	Open Access at Lund University	https://www.lub.lu.se/en/services-support/publishing-registering/open-access
EuropePMC	OpenAIRE	https://www.openaire.eu
EuropePMC	ORCID	https://orcid.org
EuropePMC	PANGAEA	https://www.pangaea.de/
EuropePMC	Parkinson's UK	https://www.parkinsons.org.uk
EuropePMC	PhenoMiner	http://boreas.mml.cam.ac.uk/phenominer/
EuropePMC	Prostate Cancer UK	https://prostatecanceruk.org
EuropePMC	Publons	http://publons.com
EuropePMC	PubMed	https://www.ncbi.nlm.nih.gov/pubmed/
EuropePMC	RefSeq	https://www.ncbi.nlm.nih.gov/refseq/
EuropePMC	ResearchFish	https://www.researchfish.net
EuropePMC	Swiss National Science Foundation	http://www.snf.ch/en/Pages/default.aspx
EuropePMC	Telethon	http://www.telethon.it/en
EuropePMC	The Academy of Medical Sciences	https://acmedsci.ac.uk
EuropePMC	The Dunhill Medical Trust	https://dunhillmedical.org.uk
EuropePMC	Unpaywall	https://unpaywall.org
EuropePMC	Wellcome Trust	https://wellcome.ac.uk
EuropePMC	Wellcome Trust/DBT India Alliance	https://www.indiaalliance.org
EuropePMC	Wikipedia	https://www.wikipedia.org
EuropePMC	World Health Organization	https://www.who.int
EuropePMC	Worldwide Cancer Research	https://www.worldwidecancerresearch.org
EVA	ClinVar	https://www.ncbi.nlm.nih.gov/clinvar/
EVA	dbSNP	https://www.ncbi.nlm.nih.gov/snp
Expression Atlas	Gramene	http://www.gramene.org
GOA	Allergome	http://www.allergome.org
GOA	ArachnoServer	http://www.arachnoserver.org/mainMenu.html;jsessionid=40B1CD3CD520474BEE091EA0B6495FA5
GOA	Araport	https://www.araport.org
GOA	Bgee	https://bgee.org
GOA	BindingDB	https://www.bindingdb.org/bind/index.jsp
GOA	BioCyc	https://biocyc.org
GOA	BioGrid	https://thebiogrid.org
GOA	BioMuta	https://hive.biochemistry.gwu.edu/biomuta
GOA	BRENDA	https://www.brenda-enzymes.org/
GOA	CarbonylDB	http://digbio.missouri.edu/CarbonylDB/
GOA	CAZy	http://www.cazy.org
GOA	CCDS	https://www.ncbi.nlm.nih.gov/projects/CCDS/CcdsBrowse.cgi
GOA	CDD	https://www.ncbi.nlm.nih.gov/Structure/cdd/cdd.shtml
GOA	CGD	https://research.nhgri.nih.gov/CGD/
GOA	ChiTaRS	http://chitars.bioinfo.cnio.es
GOA	CleanEx	http://www.cleanex.isb-sib.ch
GOA	ClinGen	https://clinicalgenome.org
GOA	ClinVar	https://www.ncbi.nlm.nih.gov/clinvar/
GOA	CollecTF	http://www.collectf.org/browse/home/
GOA	COMPLUYEAST-2DPAGE	http://compluyeast2dpage.dacya.ucm.es
GOA	Congenica	https://www.congenica.com
GOA	ConoServer	http://www.conoserver.org
GOA	CORUM	https://mips.helmholtz-muenchen.de/corum/
GOA	COSMIC	https://cancer.sanger.ac.uk/cosmic
GOA	CTD	http://ctdbase.org
GOA	dbSNP	https://www.ncbi.nlm.nih.gov/snp
GOA	DDBJ	https://www.ddbj.nig.ac.jp
GOA	DECIPHER	https://decipher.sanger.ac.uk
GOA	DEPOD	http://www.depod.bioss.uni-freiburg.de
GOA	dictyBase	http://dictybase.org
GOA	DIP	https://dip.doe-mbi.ucla.edu/
GOA	DisGeNET	http://www.disgenet.org/
GOA	DisProt	http://www.disprot.org
GOA	DMDM	http://bioinf.umbc.edu/dmdm/
GOA	DNASU	https://dnasu.org/DNASU/
GOA	DOSAC-COBS-2DPAGE	http://www.dosac.unipa.it/2d/
GOA	DrugBank	https://www.drugbank.ca
GOA	EchoBASE	https://www.york.ac.uk/res/thomas/
GOA	EcoGene	http://ecogene.org
GOA	eggNOG	http://eggnogdb.embl.de/#/app/home
GOA	ELM	http://elm.eu.org
GOA	ENZYME	https://enzyme.expasy.org
GOA	EPD	https://epd.epfl.ch//index.php
GOA	ESP	https://esp.gs.washington.edu/drupal/
GOA	ESTHER	http://bioweb.supagro.inra.fr/ESTHER/general?what=index
GOA	euHCVdb	https://euhcvdb.ibcp.fr/euHCVdb/
GOA	EuPathDB	https://eupathdb.org
GOA	EvolutionaryTrace	http://lichtargelab.org/software/Etserver
GOA	ExAC	http://exac.broadinstitute.org
GOA	FlyBase	https://flybase.org/
GOA	GenAtlas	http://genatlas.medecine.univ-paris5.fr
GOA	GenBank	https://www.ncbi.nlm.nih.gov/genbank/
GOA	Gene3D	http://gene3d.biochem.ucl.ac.uk/Gene3D/
GOA	GeneCards	https://www.genecards.org
GOA	GeneDB	https://www.genedb.org
GOA	GeneID	http://genome.crg.es/software/geneid/
GOA	GeneReviews	https://www.ncbi.nlm.nih.gov/books/NBK1116/
GOA	Genevisible	https://genevisible.com/search
GOA	GeneWiki	https://en.wikipedia.org/wiki/Gene_Wiki
GOA	GenomeRNAi	http://www.genomernai.org
GOA	GlyConnect	https://glyconnect.expasy.org
GOA	GO	http://geneontology.org
GOA	GPCRDB	https://gpcrdb.org
GOA	Gramene	http://www.gramene.org
GOA	GuidetoPHARMACOLOGY	http://www.guidetopharmacology.org/
GOA	H-InvDB	http://www.h-invitational.jp
GOA	HAMAP	https://hamap.expasy.org
GOA	HOGENOM	http://doua.prabi.fr/databases/hogenom/home.php?contents=query
GOA	HOVERGEN	http://pbil.univ-lyon1.fr/databases/hovergen.php
GOA	HPA	https://www.proteinatlas.org
GOA	HUGE	http://www.kazusa.or.jp/huge/
GOA	IMGT_GENE-DB	http://www.imgt.org/genedb/
GOA	InParanoid	http://inparanoid.sbc.su.se/cgi-bin/index.cgi
GOA	iPTMnet	https://research.bioinformatics.udel.edu/iptmnet/
GOA	KEGG	https://www.genome.jp/kegg/
GOA	KO	https://www.genome.jp/kegg/ko.html
GOA	LegioList	http://genolist.pasteur.fr/LegioList/
GOA	Leproma	https://mycobrowser.epfl.ch
GOA	MaizeGDB	https://www.maizegdb.org
GOA	MalaCards	https://www.malacards.org
GOA	MaxQB	http://maxqb.biochem.mpg.de/mxdb/
GOA	MGI	http://www.informatics.jax.org
GOA	Micado	http://genome.jouy.inra.fr/cgi-bin/micado/index.cgi
GOA	MINT	https://mint.bio.uniroma2.it
GOA	MobiDB	https://mobidb.mobi
GOA	ModBase	https://modbase.compbio.ucsf.edu
GOA	MoonProt	http://www.moonlightingproteins.org
GOA	mycoCLAP	https://mycoclap.fungalgenomics.ca
GOA	neXtProt	https://www.nextprot.org
GOA	OGP	http://www.oysterdb.com/FrontHomeAction.do?method=home
GOA	OMA	https://omabrowser.org/oma/home/
GOA	OMIM	https://www.omim.org
GOA	Orphanet	https://www.orpha.net/consor/cgi-bin/index.php
GOA	OrthoDB	https://www.orthodb.org
GOA	PANTHER	http://www.pantherdb.org
GOA	PATRIC	https://www.patricbrc.org
GOA	PaxDb	https://pax-db.org
GOA	PDB	https://www.wwpdb.org/
GOA	PDBj	https://pdbj.org
GOA	PeptideAtlas	http://www.peptideatlas.org
GOA	PeroxiBase	http://peroxibase.toulouse.inra.fr
GOA	PharmGKB	https://www.pharmgkb.org
GOA	PhosphoSitePlus	https://www.phosphosite.org
GOA	PhylomeDB	http://phylomedb.org
GOA	PIR	https://proteininformationresource.org
GOA	PIRSF	https://pir.georgetown.edu/pirwww/dbinfo/pirsf.shtml
GOA	PMAP-CutDB	http://cutdb.burnham.org
GOA	PomBase	https://www.pombase.org
GOA	PRINTS	http://130.88.97.239/PRINTS/index.php
GOA	PRO	https://proconsortium.org
GOA	ProDom	http://prodom.prabi.fr/prodom/current/html/home.php
GOA	ProMEX	http://promex.pph.univie.ac.at/promex/
GOA	PROSITE	https://prosite.expasy.org
GOA	ProteinModelPortal	https://www.proteinmodelportal.org
GOA	ProtoNet	http://www.protonet.cs.huji.ac.il
GOA	PseudoCAP	https://www.pseudomonas.com/pseudocap
GOA	RCSB-PDB	https://www.rcsb.org
GOA	REBASE	http://rebase.neb.com/rebase/rebase.html
GOA	RefSeq	https://www.ncbi.nlm.nih.gov/refseq/
GOA	REPRODUCTION-2DPAGE	http://reprod.njmu.edu.cn/cgi-bin/2d/2d.cgi
GOA	RGD	https://rgd.mcw.edu
GOA	Rouge	https://www.kazusa.or.jp/rouge/
GOA	SABIO-RK	http://sabio.h-its.org
GOA	SBKB	http://sbkb.org
GOA	SFLD	http://sfld.rbvi.ucsf.edu
GOA	SGD	https://www.yeastgenome.org
GOA	SignaLink	http://signalink.org/
GOA	SIGNOR	https://signor.uniroma2.it
GOA	SMART	http://smart.embl.de/
GOA	SMR	https://swissmodel.expasy.org/repository/
GOA	SOURCE	http://source-search.princeton.edu
GOA	STRING	https://string-db.org
GOA	SUPFAM	http://supfam.org
GOA	SWISS-2DPAGE	https://world-2dpage.expasy.org/swiss-2dpage/docs/ch2d-top.html
GOA	SwissLipids	https://www.swisslipids.org
GOA	SwissPalm	https://swisspalm.org
GOA	TAIR	https://www.arabidopsis.org
GOA	TCDB	http://www.tcdb.org
GOA	TCGA	https://www.cancer.gov/about-nci/organization/ccg/research/structural-genomics/tcga
GOA	TIGRFAMs	https://www.jcvi.org/tigrfams
GOA	TopDownProteomics	https://www.topdownproteomics.org
GOA	TubercuList	http://genolist.pasteur.fr/TubercuList/
GOA	UCD-2DPAGE	https://proteomics-portal.ucd.ie/cgi-bin/2d/2d.cgi
GOA	UCSC Genome Browser	https://genome.ucsc.edu
GOA	UniCarbKB	http://www.unicarbkb.org
GOA	UniGene	https://www.ncbi.nlm.nih.gov/unigene
GOA	UniPathway	http://www.unipathway.org
GOA	WBParaSite	https://parasite.wormbase.org/index.html
GOA	World-2DPAGE	https://world-2dpage.expasy.org/portal/
GOA	Xenbase	http://www.xenbase.org
GOA	ZFIN	https://zfin.org
GWAS Catalog	NCBI PhenGenI	https://www.ncbi.nlm.nih.gov
HGNC	AMIGO	http://amigo.geneontology.org
HGNC	bioGPS	http://biogps.org/#goto=welcome
HGNC	BPS Guide to Pharmacology	https://www.guidetopharmacology.org
HGNC	CCDS	https://www.ncbi.nlm.nih.gov/projects/CCDS/CcdsBrowse.cgi
HGNC	CGNC	http://birdgenenames.org/cgnc/
HGNC	ClinGen	https://clinicalgenome.org
HGNC	ClinVar	https://www.ncbi.nlm.nih.gov/clinvar/
HGNC	COSMIC	https://cancer.sanger.ac.uk/cosmic
HGNC	dbVar	https://www.ncbi.nlm.nih.gov/snp
HGNC	DDBJ	https://www.ddbj.nig.ac.jp
HGNC	DECIPHER	https://decipher.sanger.ac.uk
HGNC	eggNOG	http://eggnogdb.embl.de/#/app/home
HGNC	FlyBase	https://flybase.org/
HGNC	GenBank	https://www.ncbi.nlm.nih.gov/genbank/
HGNC	GeneCards	https://www.genecards.org
HGNC	Genetics Home Reference	https://ghr.nlm.nih.gov
HGNC	Genetics Testing Registry	https://www.ncbi.nlm.nih.gov/gtr/
HGNC	GtRNAdb	http://gtrnadb.ucsc.edu/
HGNC	H-InvDB	http://www.h-invitational.jp
HGNC	HomoloGene	https://www.ncbi.nlm.nih.gov/homologene
HGNC	HORDE	https://www.hsls.pitt.edu/obrc/index.php?page=URL1150401901
HGNC	IMGT	http://www.imgt.org
HGNC	Inparanoid	http://inparanoid.sbc.su.se/cgi-bin/index.cgi
HGNC	Interfil	http://www.interfil.org
HGNC	LNCpedia	https://lncipedia.org
HGNC	LOVD	https://www.lovd.nl
HGNC	MGI	http://www.informatics.jax.org
HGNC	miRBase	http://www.mirbase.org/
HGNC	NCBI Assembly	https://www.ncbi.nlm.nih.gov
HGNC	NCBI Gene	https://www.ncbi.nlm.nih.gov
HGNC	OMA	https://omabrowser.org/oma/home/
HGNC	OMIM	https://www.omim.org
HGNC	Orphanet	https://www.orpha.net/consor/cgi-bin/index.php
HGNC	OrthoDB	https://www.orthodb.org
HGNC	OrthoMCL	https://www.orthomcl.org
HGNC	PANTHER	http://www.pantherdb.org
HGNC	PhylomeDB	http://phylomedb.org
HGNC	PomBase	https://www.pombase.org
HGNC	PubMed	https://www.ncbi.nlm.nih.gov/pubmed/
HGNC	RefSeq	https://www.ncbi.nlm.nih.gov/refseq/
HGNC	RGD	https://rgd.mcw.edu
HGNC	SGD	https://www.yeastgenome.org
HGNC	UCSC Genome Browser	https://genome.ucsc.edu
HGNC	WikiGenes	https://www.wikigenes.org
HGNC	Xenbase	http://www.xenbase.org
HGNC	ZFIN	https://zfin.org
Identifiers.org	Alliance of Genome Resources	https://www.alliancegenome.org
Identifiers.org	Database Center for Life Science Japan	https://dbcls.rois.ac.jp/index-en.html
Identifiers.org	FAIRsharing	https://fairsharing.org
Identifiers.org	MinID	https://www.mindat.org
Identifiers.org	Nature Scientific data	http://www.nature.com/scientificdata/
Identifiers.org	PrefixCommons	https://prefixcommons.org
Identifiers.org	Wikidata	https://www.wikidata.org/wiki/Wikidata:Main_Page
IGSR/1000 Genomes	GA4GH	https://www.ga4gh.org
IGSR/1000 Genomes	Sanger Connecting Science	https://www.wellcomegenomecampus.org/aboutus/connecting-science/
IntAct	APID	http://cicblade.dep.usal.es:8080/APID/init.action
IntAct	CATH	http://www.cathdb.info
IntAct	Cytoscape	www.cytoscape.org
IntAct	DIP	https://dip.doe-mbi.ucla.edu/
IntAct	GeneMANIA	https://genemania.org
IntAct	HiPPIE	http://cbdm-01.zdv.uni-mainz.de/~mschaefer/hippie/information.php
IntAct	HPIDB	http://hpidb.igbb.msstate.edu
IntAct	I2D	https://www.accessdata.fda.gov/scripts/cder/iig/index.Cfm
IntAct	IID	https://www.accessdata.fda.gov/scripts/cder/iig/index.Cfm
IntAct	InnateDB	https://www.innatedb.com
IntAct	iRefIndex	http://irefindex.org/wiki/index.php?title=iRefIndex
IntAct	MatrixDB	http://matrixdb.univ-lyon1.fr
IntAct	mentha	https://mentha.uniroma2.it/
IntAct	MINT	https://mint.bio.uniroma2.it
IntAct	OmniPath	http://omnipathdb.org/
IntAct	pathDIP	http://ophid.utoronto.ca/pathdip
IntAct	STRING	https://string-db.org
IntAct	UCL-BHF	https://www.ucl.ac.uk/cardiovascular/research/pre-clinical-and-fundamental-science/functional-gene-annotation
IntAct	UniHI	https://omictools.com/unihi-tool
IntEnz	Allergome	http://www.allergome.org
IntEnz	ArachnoServer	http://www.arachnoserver.org/mainMenu.html;jsessionid=40B1CD3CD520474BEE091EA0B6495FA5
IntEnz	Araport	https://www.araport.org
IntEnz	Bgee	https://bgee.org
IntEnz	BindingDB	https://www.bindingdb.org/bind/index.jsp
IntEnz	BioCyc	https://biocyc.org
IntEnz	BioGrid	https://thebiogrid.org
IntEnz	BioMuta	https://hive.biochemistry.gwu.edu/biomuta
IntEnz	BRENDA	https://www.brenda-enzymes.org/
IntEnz	CarbonylDB	http://digbio.missouri.edu/CarbonylDB/
IntEnz	CAZy	http://www.cazy.org
IntEnz	CCDS	https://www.ncbi.nlm.nih.gov/projects/CCDS/CcdsBrowse.cgi
IntEnz	CDD	https://www.ncbi.nlm.nih.gov/Structure/cdd/cdd.shtml
IntEnz	CGD	https://research.nhgri.nih.gov/CGD/
IntEnz	ChiTaRS	http://chitars.bioinfo.cnio.es
IntEnz	CleanEx	http://www.cleanex.isb-sib.ch
IntEnz	ClinGen	https://clinicalgenome.org
IntEnz	ClinVar	https://www.ncbi.nlm.nih.gov/clinvar/
IntEnz	CollecTF	http://www.collectf.org/browse/home/
IntEnz	COMPLUYEAST-2DPAGE	http://compluyeast2dpage.dacya.ucm.es
IntEnz	Congenica	https://www.congenica.com
IntEnz	ConoServer	http://www.conoserver.org
IntEnz	CORUM	https://mips.helmholtz-muenchen.de/corum/
IntEnz	COSMIC	https://cancer.sanger.ac.uk/cosmic
IntEnz	CTD	http://ctdbase.org
IntEnz	dbSNP	https://www.ncbi.nlm.nih.gov/snp
IntEnz	DDBJ	https://www.ddbj.nig.ac.jp
IntEnz	DECIPHER	https://decipher.sanger.ac.uk
IntEnz	DEPOD	http://www.depod.bioss.uni-freiburg.de
IntEnz	dictyBase	http://dictybase.org
IntEnz	DIP	https://dip.doe-mbi.ucla.edu/
IntEnz	DisGeNET	http://www.disgenet.org/
IntEnz	DisProt	http://www.disprot.org
IntEnz	DMDM	http://bioinf.umbc.edu/dmdm/
IntEnz	DNASU	https://dnasu.org/DNASU/
IntEnz	DOSAC-COBS-2DPAGE	http://www.dosac.unipa.it/2d/
IntEnz	DrugBank	https://www.drugbank.ca
IntEnz	EchoBASE	https://www.york.ac.uk/res/thomas/
IntEnz	EcoGene	http://ecogene.org
IntEnz	eggNOG	http://eggnogdb.embl.de/#/app/home
IntEnz	ELM	http://elm.eu.org
IntEnz	ENZYME	https://enzyme.expasy.org
IntEnz	EPD	https://epd.epfl.ch//index.php
IntEnz	ESP	https://esp.gs.washington.edu/drupal/
IntEnz	ESTHER	http://bioweb.supagro.inra.fr/ESTHER/general?what=index
IntEnz	euHCVdb	https://euhcvdb.ibcp.fr/euHCVdb/
IntEnz	EuPathDB	https://eupathdb.org
IntEnz	EvolutionaryTrace	http://lichtargelab.org/software/Etserver
IntEnz	ExAC	http://exac.broadinstitute.org
IntEnz	FlyBase	https://flybase.org/
IntEnz	GenAtlas	http://genatlas.medecine.univ-paris5.fr
IntEnz	GenBank	https://www.ncbi.nlm.nih.gov/genbank/
IntEnz	Gene3D	http://gene3d.biochem.ucl.ac.uk/Gene3D/
IntEnz	GeneCards	https://www.genecards.org
IntEnz	GeneDB	https://www.genedb.org
IntEnz	GeneID	http://genome.crg.es/software/geneid/
IntEnz	GeneReviews	https://www.ncbi.nlm.nih.gov/books/NBK1116/
IntEnz	Genevisible	https://genevisible.com/search
IntEnz	GeneWiki	https://en.wikipedia.org/wiki/Gene_Wiki
IntEnz	GenomeRNAi	http://www.genomernai.org
IntEnz	GlyConnect	https://glyconnect.expasy.org
IntEnz	GPCRDB	https://gpcrdb.org
IntEnz	Gramene	http://www.gramene.org
IntEnz	GuidetoPHARMACOLOGY	http://www.guidetopharmacology.org/
IntEnz	H-InvDB	http://www.h-invitational.jp
IntEnz	HAMAP	https://hamap.expasy.org
IntEnz	HOGENOM	http://doua.prabi.fr/databases/hogenom/home.php?contents=query
IntEnz	HOVERGEN	http://pbil.univ-lyon1.fr/databases/hovergen.php
IntEnz	HPA	https://www.proteinatlas.org
IntEnz	HUGE	http://www.kazusa.or.jp/huge/
IntEnz	IMGT_GENE-DB	http://www.imgt.org/genedb/
IntEnz	InParanoid	http://inparanoid.sbc.su.se/cgi-bin/index.cgi
IntEnz	iPTMnet	https://research.bioinformatics.udel.edu/iptmnet/
IntEnz	KEGG	https://www.genome.jp/kegg/
IntEnz	KO	https://www.genome.jp/kegg/ko.html
IntEnz	LegioList	http://genolist.pasteur.fr/LegioList/
IntEnz	Leproma	https://mycobrowser.epfl.ch
IntEnz	MaizeGDB	https://www.maizegdb.org
IntEnz	MalaCards	https://www.malacards.org
IntEnz	MaxQB	http://maxqb.biochem.mpg.de/mxdb/
IntEnz	MGI	http://www.informatics.jax.org
IntEnz	Micado	http://genome.jouy.inra.fr/cgi-bin/micado/index.cgi
IntEnz	MINT	https://mint.bio.uniroma2.it
IntEnz	MobiDB	https://mobidb.mobi
IntEnz	ModBase	https://modbase.compbio.ucsf.edu
IntEnz	MoonProt	http://www.moonlightingproteins.org
IntEnz	mycoCLAP	https://mycoclap.fungalgenomics.ca
IntEnz	neXtProt	https://www.nextprot.org
IntEnz	OGP	http://www.oysterdb.com/FrontHomeAction.do?method=home
IntEnz	OMA	https://omabrowser.org/oma/home/
IntEnz	OMIM	https://www.omim.org
IntEnz	Orphanet	https://www.orpha.net/consor/cgi-bin/index.php
IntEnz	OrthoDB	https://www.orthodb.org
IntEnz	PANTHER	http://www.pantherdb.org
IntEnz	PATRIC	https://www.patricbrc.org
IntEnz	PaxDb	https://pax-db.org
IntEnz	PDB	https://www.wwpdb.org/
IntEnz	PDBj	https://pdbj.org
IntEnz	PeptideAtlas	http://www.peptideatlas.org
IntEnz	PeroxiBase	http://peroxibase.toulouse.inra.fr
IntEnz	PharmGKB	https://www.pharmgkb.org
IntEnz	PhosphoSitePlus	https://www.phosphosite.org
IntEnz	PhylomeDB	http://phylomedb.org
IntEnz	PIR	https://proteininformationresource.org
IntEnz	PIRSF	https://pir.georgetown.edu/pirwww/dbinfo/pirsf.shtml
IntEnz	PMAP-CutDB	http://cutdb.burnham.org
IntEnz	PomBase	https://www.pombase.org
IntEnz	PRINTS	http://130.88.97.239/PRINTS/index.php
IntEnz	PRO	https://proconsortium.org
IntEnz	ProDom	http://prodom.prabi.fr/prodom/current/html/home.php
IntEnz	ProMEX	http://promex.pph.univie.ac.at/promex/
IntEnz	PROSITE	https://prosite.expasy.org
IntEnz	ProteinModelPortal	https://www.proteinmodelportal.org
IntEnz	ProtoNet	http://www.protonet.cs.huji.ac.il
IntEnz	PseudoCAP	https://www.pseudomonas.com/pseudocap
IntEnz	RCSB-PDB	https://www.rcsb.org
IntEnz	REBASE	http://rebase.neb.com/rebase/rebase.html
IntEnz	RefSeq	https://www.ncbi.nlm.nih.gov/refseq/
IntEnz	REPRODUCTION-2DPAGE	http://reprod.njmu.edu.cn/cgi-bin/2d/2d.cgi
IntEnz	RGD	https://rgd.mcw.edu
IntEnz	Rouge	https://www.kazusa.or.jp/rouge/
IntEnz	SABIO-RK	http://sabio.h-its.org
IntEnz	SBKB	http://sbkb.org
IntEnz	SFLD	http://sfld.rbvi.ucsf.edu
IntEnz	SGD	https://www.yeastgenome.org
IntEnz	SignaLink	http://signalink.org/
IntEnz	SIGNOR	https://signor.uniroma2.it
IntEnz	SMART	http://smart.embl.de/
IntEnz	SMR	https://swissmodel.expasy.org/repository/
IntEnz	SOURCE	http://source-search.princeton.edu
IntEnz	STRING	https://string-db.org
IntEnz	SUPFAM	http://supfam.org
IntEnz	SWISS-2DPAGE	https://world-2dpage.expasy.org/swiss-2dpage/docs/ch2d-top.html
IntEnz	SwissLipids	https://www.swisslipids.org
IntEnz	SwissPalm	https://swisspalm.org
IntEnz	TAIR	https://www.arabidopsis.org
IntEnz	TCDB	http://www.tcdb.org
IntEnz	TCGA	https://www.cancer.gov/about-nci/organization/ccg/research/structural-genomics/tcga
IntEnz	TIGRFAMs	https://www.jcvi.org/tigrfams
IntEnz	TopDownProteomics	https://www.topdownproteomics.org
IntEnz	TubercuList	http://genolist.pasteur.fr/TubercuList/
IntEnz	UCD-2DPAGE	https://proteomics-portal.ucd.ie/cgi-bin/2d/2d.cgi
IntEnz	UCSC Genome Browser	https://genome.ucsc.edu
IntEnz	UniCarbKB	http://www.unicarbkb.org
IntEnz	UniGene	https://www.ncbi.nlm.nih.gov/unigene
IntEnz	UniPathway	http://www.unipathway.org
IntEnz	WBParaSite	https://parasite.wormbase.org/index.html
IntEnz	World-2DPAGE	https://world-2dpage.expasy.org/portal/
IntEnz	Xenbase	http://www.xenbase.org
IntEnz	ZFIN	https://zfin.org
InterPro	BRENDA	https://www.brenda-enzymes.org/
InterPro	CATH	http://www.cathdb.info
InterPro	CDD	https://www.ncbi.nlm.nih.gov/cdd
InterPro	HAMAP	https://hamap.expasy.org/
InterPro	KEGG	https://www.genome.jp/kegg/
InterPro	MetaCyc	https://metacyc.org/
InterPro	MobDB-Lite	http://protein.bio.unipd.it/mobidblite/
InterPro	PANTHER	http://www.pantherdb.org
InterPro	PIRSF	http://pir.georgetown.edu/pirwww/dbinfo/pirsf.shtmlProsite
InterPro	PRINTS	http://130.88.97.239/PRINTS/index.php
InterPro	ProDom	http://prodom.prabi.fr/prodom/current/html/home.php
InterPro	PROSITE	https://prosite.expasy.org
InterPro	SFLD	http://sfld.rbvi.ucsf.edu/django/
InterPro	SMART	http://smart.embl.de/
InterPro	SUPFAM	http://supfam.org
InterPro	TIGRFAMs	https://www.jcvi.org/tigrfams
MetaboLights	BioCyc	https://biocyc.org
MetaboLights	KEGG	https://www.genome.jp/kegg/
MetaboLights	MetabolomeXchange.org	http://www.metabolomexchange.org/site/
MetaboLights	MetExplore	https://metexplore.toulouse.inra.fr/index.html/
MetaboLights	PubChem	https://pubchem.ncbi.nlm.nih.gov/
MetaboLights	Rhea	https://www.rhea-db.org/
MetaboLights	SCI	http://mjl.clarivate.com/cgi-bin/jrnlst/jloptions.cgi?PC=K
MetaboLights	WikiPathways	https://www.wikipathways.org/index.php/WikiPathways
Mgnify	DOI	https://dx.doi.org
Mgnify	ITSoneDB	http://itsonedb.cloud.ba.infn.it
Mgnify	MG-RAST	https://www.mg-rast.org/
Mgnify	NCBI Taxonomy	https://www.ncbi.nlm.nih.gov
Mgnify	SILVA	https://www.arb-silva.de
Mouse Resources	Alliance of Genome Resources	https://www.alliancegenome.org
Mouse Resources	cBioPortal	https://www.cbioportal.org
Mouse Resources	CivicDB	http://chitars.bioinfo.cnio.es
Mouse Resources	EuroPDX	https://www.europdx.eu
Mouse Resources	IDG	https://druggablegenome.net
Mouse Resources	MGI	http://www.informatics.jax.org
Mouse Resources	Monarch Initiative	https://monarchinitiative.org
Mouse Resources	PDXNet	https://www.pdxnetwork.org
Mouse Resources	Riken MetaDatabase	https://metadb.riken.jp
OLS	COPO	https://copo-project.org
OLS	CROP ontology	http://www.cropontology.org
OLS	EBiSC	https://www.ebisc.org/
OLS	Human Cell Atlas	https://www.humancellatlas.org/
OLS	OBO library	http://www.obofoundry.org
OLS	rOLS R package	https://bioconductor.org/packages/release/bioc/html/rols.html
OmicsDI	dbGaP	https://www.ncbi.nlm.nih.gov/gap
OmicsDI	GEO	https://www.ncbi.nlm.nih.gov/geo/
OmicsDI	GNPS	https://gnps.ucsd.edu
OmicsDI	GPMDB	https://gpmdb.thegpm.org
OmicsDI	JPOST	https://jpostdb.org
OmicsDI	LINCS	https://lincs.hms.harvard.edu
OmicsDI	MassIVE	https://massive.ucsd.edu/ProteoSAFe/static/massive.jsp
OmicsDI	MetabolomeExpress	https://www.metabolome-express.org
OmicsDI	MetabolomicsWorkbench	https://www.metabolomicsworkbench.org
OmicsDI	PaxDb	https://pax-db.org
OmicsDI	Peptide Atlas	http://www.peptideatlas.org
PDBe	3DComplex	http://shmoo.weizmann.ac.il/elevy/3dcomplexV6/Home.cgi
PDBe	BMRB	http://www.bmrb.wisc.edu
PDBe	BRENDA	https://www.brenda-enzymes.org/
PDBe	CATH	http://www.cathdb.info
PDBe	CCDC	https://www.ccdc.cam.ac.uk
PDBe	Drugbank	https://www.drugbank.ca/
PDBe	IRRMC	https://proteindiffraction.org
PDBe	MINT	https://mint.bio.uniroma2.it
PDBe	PDBj	https://pdbj.org
PDBe	RCSB	https://www.rcsb.org
PDBe	SASBDB	https://www.sasbdb.org
PDBe	SBGrid	https://sbgrid.org
PDBe	SCOP	http://scop.mrc-lmb.cam.ac.uk/scop/
PDBe	STRING	https://string-db.org
Pfam	AntiSMASH	https://antismash.secondarymetabolites.org/#!/start
Pfam	BRENDA	https://www.brenda-enzymes.org/
Pfam	CDD	https://www.ncbi.nlm.nih.gov/Structure/cdd/cdd.shtml
Pfam	DisProt	http://www.disprot.org
Pfam	ECOD	http://prodata.swmed.edu/ecod/
Pfam	FlyBase	https://flybase.org/
Pfam	IMG/M	https://img.jgi.doe.gov/cgi-bin/m/main.cgi
Pfam	MPI Toolkit	https://toolkit.tuebingen.mpg.de/#/
Pfam	NCBI Taxonomy	https://www.ncbi.nlm.nih.gov
Pfam	SMART	http://smart.embl.de/
Pfam	SWISS-MODEL	https://swissmodel.expasy.org/
PRIDE	GPMDB	https://gpmdb.thegpm.org
PRIDE	MASSIVE	https://massive.ucsd.edu/ProteoSAFe/static/massive.jsp
PRIDE	ProteomeCentral	http://proteomecentral.proteomexchange.org/cgi/GetDataset
PRIDE	ProteomicsDB	https://www.proteomicsdb.org
PRIDE	UCSC Genome Browser	https://genome.ucsc.edu
Reactome	Blueprint consortium	http://www.blueprint-epigenome.eu/index.cfm?p=B5E93EE0-09E2-5736-A708817C27EF2DB7
Reactome	Cytoscape	www.cytoscape.org
Reactome	Encyclopedia of Proteome Dynamics	https://www.peptracker.com/accounts/login/epd/
Reactome	GeneCards	https://www.genecards.org
Reactome	HPA	https://www.proteinatlas.org
Reactome	IP2	http://ip2.berkeley.edu/ip2/login.jsp
Reactome	KEGG	https://www.genome.jp/kegg/
Reactome	LINCS	https://lincs.hms.harvard.edu
Reactome	NCBI Taxonomy	https://www.ncbi.nlm.nih.gov
Reactome	Orphanet	https://www.orpha.net/consor/cgi-bin/index.php
Reactome	PINT	https://github.com/proteomicsyates/PINT
Reactome	PRO	https://proconsortium.org
Reactome	RefSeq	https://www.ncbi.nlm.nih.gov/refseq/
Reactome	Tabloid Proteome	https://iomics.ugent.be/tabloidproteome/information.xhtml
Reactome	WikiPathways	https://www.wikipathways.org/index.php/WikiPathways
Rfam	NCBI Prokaryotic Pipeline	https://www.ncbi.nlm.nih.gov
Rfam	UCSC Genome Browser	https://genome.ucsc.edu
RNAcentral	dictyBase	http://dictybase.org
RNAcentral	FlyBase	https://flybase.org/
RNAcentral	Greengenes	https://greengenes.secondgenome.com
RNAcentral	GtRNAdb	http://gtrnadb.ucsc.edu/
RNAcentral	LNCipedia	https://lncipedia.org
RNAcentral	lncRNAdb	http://www.lncrnadb.org/
RNAcentral	MGI	http://www.informatics.jax.org
RNAcentral	miRBase	http://www.mirbase.org/
RNAcentral	Modomics	http://modomics.genesilico.pl
RNAcentral	NONCODE	www/noncode.org
RNAcentral	PomBase	https://www.pombase.org
RNAcentral	RDP	https://rdp.cme.msu.edu/
RNAcentral	RefSeq	https://www.ncbi.nlm.nih.gov/refseq/
RNAcentral	RGD	https://rgd.mcw.edu
RNAcentral	SGD	https://www.yeastgenome.org
RNAcentral	SILVA	https://www.arb-silva.de
RNAcentral	snOPY	http://snoopy.med.miyazaki-u.ac.jp/
RNAcentral	SRPDB	https://rth.dk/resources/rnp/SRPDB/
RNAcentral	TAIR	https://www.arabidopsis.org
RNAcentral	tmRNA Website	https://bioinformatics.sandia.gov/tmrna/
UniProtKB	Allergome	http://www.allergome.org/
UniProtKB	ArachnoServer	http://www.arachnoserver.org
UniProtKB	Araport	https://www.araport.org/
UniProtKB	Bgee	https://bgee.org
UniProtKB	BindingDB	https://www.bindingdb.org/bind/index.jsp
UniProtKB	BioCyc	https://biocyc.org/
UniProtKB	BioGrid	https://thebiogrid.org/
UniProtKB	BioMuta	https://hive.biochemistry.gwu.edu/tools/biomuta/
UniProtKB	BRENDA	https://www.brenda-enzymes.org/
UniProtKB	CarbonylDB	http://digbio.missouri.edu/CarbonylDB/
UniProtKB	CATH	http://www.cathdb.info
UniProtKB	CAZy	http://www.cazy.org/
UniProtKB	CCDS	https://www.ncbi.nlm.nih.gov/CCDS
UniProtKB	CDD	https://www.ncbi.nlm.nih.gov/cdd
UniProtKB	CGD	http://www.candidagenome.org/
UniProtKB	ChiTaRS	http://chitars.md.biu.ac.il/
UniProtKB	CleanEx	https://cleanex.epfl.ch//
UniProtKB	ClinGen	https://www.clinicalgenome.org/
UniProtKB	ClinVar	https://www.ncbi.nlm.nih.gov/clinvar/
UniProtKB	CollecTF	http://www.collectf.org/
UniProtKB	COMPLUYEAST-2DPAGE	http://compluyeast2dpage.dacya.ucm.es/
UniProtKB	Congenica	https://www.congenica.com
UniProtKB	ConoServer	http://www.conoserver.org/
UniProtKB	CORUM	http://mips.helmholtz-muenchen.de/corum/
UniProtKB	COSMIC	https://cancer.sanger.ac.uk/cosmic
UniProtKB	CTD	http://ctdbase.org/
UniProtKB	dbSNP	https://www.ncbi.nlm.nih.gov/snp
UniProtKB	DDBJ	https://www.ddbj.nig.ac.jp/
UniProtKB	DECIPHER	https://decipher.sanger.ac.uk/
UniProtKB	DEPOD	http://depod.bioss.uni-freiburg.de
UniProtKB	dictyBase	http://dictybase.org/
UniProtKB	DIP	https://dip.doe-mbi.ucla.edu/
UniProtKB	DisGeNET	http://www.disgenet.org/
UniProtKB	DisProt	http://disprot.bio.unipd.it
UniProtKB	DMDM	http://bioinf.umbc.edu/dmdm/
UniProtKB	DNASU	https://dnasu.org/DNASU/
UniProtKB	DOSAC-COBS-2DPAGE	http://www.dosac.unipa.it/2d/
UniProtKB	DrugBank	https://www.drugbank.ca/
UniProtKB	EchoBASE	https://www.york.ac.uk/res/thomas/
UniProtKB	EcoGene	http://www.ecogene.org/
UniProtKB	eggNOG	http://eggnogdb.embl.de/
UniProtKB	ELM	http://elm.eu.org/
UniProtKB	ENZYME	https://enzyme.expasy.org/
UniProtKB	EPD	https://epd.epfl.ch//index.php
UniProtKB	ESP	https://esp.gs.washington.edu/drupal/
UniProtKB	ESTHER	http://bioweb.supagro.inra.fr/ESTHER/general?what=index
UniProtKB	euHCVdb	https://euhcvdb.ibcp.fr/euHCVdb/
UniProtKB	EuPathDB	https://eupathdb.org/eupathdb/
UniProtKB	EvolutionaryTrace	http://lichtargelab.org/software/ETserver
UniProtKB	ExAC	http://exac.broadinstitute.org/
UniProtKB	FlyBase	https://flybase.org/
UniProtKB	GenAtlas	http://genatlas.medecine.univ-paris5.fr/
UniProtKB	GenBank	https://www.ncbi.nlm.nih.gov/genbank/
UniProtKB	Gene3D	http://gene3d.biochem.ucl.ac.uk/Gene3D/
UniProtKB	GeneCards	https://www.genecards.org/
UniProtKB	GeneDB	http://www.genedb.org/
UniProtKB	GeneID	http://genome.crg.es/software/geneid/
UniProtKB	GeneReviews	https://www.ncbi.nlm.nih.gov/books/NBK1116
UniProtKB	Genevisible	https://en.wikipedia.org/wiki/Portal:Gene_Wiki
UniProtKB	GeneWiki	http://genomernai.dkfz.de/
UniProtKB	GenomeRNAi	https://glyconnect.expasy.org
UniProtKB	GlyConnect	http://geneontology.org/
UniProtKB	GO	http://geneontology.org
UniProtKB	GPCRDB	https://gpcrdb.org
UniProtKB	Gramene	http://www.gramene.org
UniProtKB	GuidetoPHARMACOLOGY	http://www.guidetopharmacology.org/
UniProtKB	H-InvDB	http://www.h-invitational.jp
UniProtKB	HAMAP	https://hamap.expasy.org
UniProtKB	HOGENOM	http://doua.prabi.fr/databases/hogenom/home.php?contents=query
UniProtKB	HOVERGEN	http://pbil.univ-lyon1.fr/databases/hovergen.php
UniProtKB	HPA	http://www.kazusa.or.jp/huge/
UniProtKB	HUGE	http://www.kazusa.or.jp/huge/
UniProtKB	IMGT_GENE-DB	http://www.imgt.org/genedb/
UniProtKB	InParanoid	http://inparanoid.sbc.su.se/cgi-bin/index.cgi
UniProtKB	iPTMnet	https://research.bioinformatics.udel.edu/iptmnet/
UniProtKB	KEGG	https://www.genome.jp/kegg/
UniProtKB	KO	https://www.genome.jp/kegg/ko.html
UniProtKB	LegioList	http://genolist.pasteur.fr/LegioList/
UniProtKB	Leproma	https://mycobrowser.epfl.ch
UniProtKB	MaizeGDB	https://www.maizegdb.org
UniProtKB	MalaCards	https://www.malacards.org
UniProtKB	MaxQB	http://maxqb.biochem.mpg.de/mxdb/
UniProtKB	MGI	http://www.informatics.jax.org/
UniProtKB	Micado	http://genome.jouy.inra.fr/cgi-bin/micado/index.cgi
UniProtKB	MINT	https://mint.bio.uniroma2.it
UniProtKB	MobiDB	https://mobidb.mobi
UniProtKB	ModBase	https://modbase.compbio.ucsf.edu
UniProtKB	MoonProt	http://www.moonlightingproteins.org
UniProtKB	mycoCLAP	https://mycoclap.fungalgenomics.ca
UniProtKB	neXtProt	https://www.nextprot.org
UniProtKB	OGP	http://www.oysterdb.com/FrontHomeAction.do?method=home
UniProtKB	OMA	https://omabrowser.org/
UniProtKB	OMIM	https://www.omim.org
UniProtKB	Orphanet	https://www.orpha.net/consor/cgi-bin/index.php
UniProtKB	OrthoDB	https://www.orthodb.org
UniProtKB	PANTHER	http://www.pantherdb.org
UniProtKB	PATRIC	https://www.patricbrc.org
UniProtKB	PaxDb	https://pax-db.org
UniProtKB	PDBj	https://pdbj.org
UniProtKB	PeptideAtlas	http://www.peptideatlas.org
UniProtKB	PeroxiBase	http://peroxibase.toulouse.inra.fr/
UniProtKB	PharmGKB	https://www.pharmgkb.org/
UniProtKB	PhosphoSitePlus	https://www.phosphosite.org
UniProtKB	PhylomeDB	http://phylomedb.org/
UniProtKB	PIR	https://proteininformationresource.org
UniProtKB	PIRSF	http://pir.georgetown.edu/pirwww/dbinfo/pirsf.shtml
UniProtKB	PMAP-CutDB	http://cutdb.burnham.org
UniProtKB	PomBase	https://www.pombase.org/
UniProtKB	PRINTS	http://130.88.97.239/PRINTS/index.php
UniProtKB	PRO	https://proconsortium.org
UniProtKB	ProDom	http://prodom.prabi.fr/prodom/current/html/home.php
UniProtKB	ProMEX	http://promex.pph.univie.ac.at/promex/
UniProtKB	PROSITE	https://prosite.expasy.org
UniProtKB	ProteinModelPortal	https://www.proteinmodelportal.org
UniProtKB	ProtoNet	http://www.protonet.cs.huji.ac.il/
UniProtKB	PseudoCAP	https://www.pseudomonas.com/pseudocap
UniProtKB	RCSB-PDB	https://www.rcsb.org
UniProtKB	REBASE	http://rebase.neb.com/rebase/rebase.html
UniProtKB	RefSeq	https://www.ncbi.nlm.nih.gov/refseq/
UniProtKB	REPRODUCTION-2DPAGE	http://reprod.njmu.edu.cn/cgi-bin/2d/2d.cgi
UniProtKB	RGD	https://rgd.mcw.edu/
UniProtKB	Rhea	https://www.rhea-db.org/
UniProtKB	Rouge	http://www.kazusa.or.jp/rouge/
UniProtKB	SABIO-RK	http://sabio.h-its.org
UniProtKB	SBKB	http://sbkb.org/
UniProtKB	SFLD	http://sfld.rbvi.ucsf.edu/django/
UniProtKB	SGD	https://www.yeastgenome.org/
UniProtKB	SignaLink	http://signalink.org/
UniProtKB	SIGNOR	https://signor.uniroma2.it/
UniProtKB	SMART	http://smart.embl.de/
UniProtKB	SMR	https://swissmodel.expasy.org/repository/
UniProtKB	SOURCE	http://source-search.princeton.edu/
UniProtKB	STRING	https://string-db.org
UniProtKB	SUPFAM	http://supfam.org
UniProtKB	SWISS-2DPAGE	https://world-2dpage.expasy.org/swiss-2dpage/
UniProtKB	SWISS-MODEL	https://swissmodel.expasy.org/
UniProtKB	SwissLipids	http://www.swisslipids.org
UniProtKB	SwissPalm	https://swisspalm.org
UniProtKB	TAIR	https://www.arabidopsis.org/
UniProtKB	TCDB	http://www.tcdb.org
UniProtKB	TCGA	https://www.cancer.gov/about-nci/organization/ccg/research/structural-genomics/tcga
UniProtKB	TIGRFAMs	https://www.jcvi.org/tigrfams
UniProtKB	TopDownProteomics	https://www.topdownproteomics.org
UniProtKB	TubercuList	http://genolist.pasteur.fr/TubercuList/
UniProtKB	TubercuList	http://genolist.pasteur.fr/TubercuList/
UniProtKB	UCD-2DPAGE	https://proteomics-portal.ucd.ie/cgi-bin/2d/2d.cgi
UniProtKB	UCSC Genome Browser	https://genome.ucsc.edu
UniProtKB	UniCarbKB	http://www.unicarbkb.org
UniProtKB	UniGene	https://www.ncbi.nlm.nih.gov/unigene
UniProtKB	World-2DPAGE	https://world-2dpage.expasy.org/portal/
UniProtKB	Xenbase	http://www.xenbase.org/entry/
UniProtKB	ZFIN	https://zfin.org
VectorBase	Flybase	https://flybase.org/
VectorBase	Genbank	https://www.ncbi.nlm.nih.gov/genbank/
VectorBase	ImmunoDB	http://cegg.unige.ch/Insecta/immunod
VectorBase	KEGG	https://www.genome.jp/kegg/
VectorBase	miRBase	http://www.mirbase.org/
VectorBase	NCBI taxonomy	https://www.ncbi.nlm.nih.gov
VectorBase	STRING	https://string-db.org
WormBase	Alliance of Genome Resources	https://www.alliancegenome.org
WormBase	C. elegans natural diversity resource	https://www.elegansvariation.org
WormBase	Caenorhabditis Genetics Center	https://cgc.umn.edu
WormBase	Disease Ontology	http://disease-ontology.org
WormBase	FlyBase	https://flybase.org/
WormBase	GenBank	https://www.ncbi.nlm.nih.gov
WormBase	GEO	https://www.ncbi.nlm.nih.gov
WormBase	InParanoid	http://inparanoid.sbc.su.se/cgi-bin/index.cgi
WormBase	KEGG	https://www.genome.jp/kegg/
WormBase	miRBase	http://www.mirbase.org/
WormBase	National BioResource Project	http://nbrp.jp
WormBase	NCBI taxonomy	https://www.ncbi.nlm.nih.gov
WormBase	nematode.net	https://www.ncbi.nlm.nih.gov
WormBase	nematodes.org	https://www.ncbi.nlm.nih.gov
WormBase	OMIM	https://www.omim.org
WormBase	PANTHER	http://www.pantherdb.org
WormBase	RefSeq	https://www.ncbi.nlm.nih.gov
WormBase	RRID	https://scicrunch.org/resources
WormBase	SCI	http://mjl.clarivate.com/cgi-bin/jrnlst/jloptions.cgi?PC=K
WormBase	SGD	https://www.yeastgenome.org
WormBase	SO	http://www.sequenceontology.org
WormBase	UCSC Genome Browser	https://genome.ucsc.edu

## Sheet: EMBL-EBI_NAR2020_fig4_dataset
Supplementary material for Cook, et al. The European Bioinformatics Institute in 2020: building a global infrastructure of interconnected data resources for the life sciences
Dataset for Figure 4
Each column represents the total size of a single copy of the dataset for each resoure, for the year and month indicated in coumn A. ENA and BioImage Archive figures were not yet available for 201906 when data were compile and are left blank. Figures are reported from August 2008 for ENA and PRIDE, and from first date when data were available for the other resources.
Year_month	Date	ENA	EGA	ArrayExpress	PRIDE	BioImage Archive	MetaboLights	PDBe
201906	2019.5	1.54888e+16		578804164477161	898173314988588		29415897088000	562468675447
201905	2019.42	1.53028e+16	1.03803e+16	570257343600794	898173314988588	179576213945507	27249430798336	556099098757
201904	2019.33	1.49685e+16	1.02248e+16	561031280011170	898173314988588	179137699986312	27067445219328	551138526712
201903	2019.25	1.46272e+16	1.01384e+16	549689962837803	898173314988588	179137128973113	26784974708736	546223593479
201902	2019.17	1.40563e+16	9874804301875870	531022388176186	898173314988588	173105704330052	24317891022848	540077780633
201901	2019.08	1.37572e+16	9681505410210030	513804707890691	898173314988588	158231695713092	24220377280512	536157005396
201812	2019	1.34233e+16	9202363587688200	506999862310758	898173314988588	144260288685320	23954508345344	531190524666
201811	2018.92	1.31544e+16	8518040520499745	493328903852383	859095368506540	140616082838407	22994519261184	526867369217
201810	2018.83	1.28794e+16	8016443519580305	476144656212656	820245612325003	139008094854989	22925261328384	521506569099
201809	2018.75	1.26124e+16	7808942629646306	462341267769707	771120519681525	127864372708787	22734746460160	515628030571
201808	2018.67	1.23591e+16	7599658124899718	453449582591396	733836193521163	124821817876301	21236357025792	511882265320
201807	2018.58	1.20574e+16	7476727442503449	437863260506443	694749799640613	123959281069082	20516578947072	505039125889
201806	2018.5	1.17872e+16	7369361503865772	425674713128127	654937524147767	106138280641971	20425699627008	501446979314
201805	2018.42	1.15309e+16	7219867759060348	416217287422727	628263642204053	101143233676723	19600364527616	496737025558
201804	2018.33	1.10947e+16	7131328178449800	391149249425099	602729187611937	83278102460646	19285333917696	493784078158
201803	2018.25	1.07941e+16	7039105773628528	378630517778915	572266812036892	78825939361613	18993829535744	490217734813
201802	2018.17	1.05637e+16	6836833645094966	363451728423092	548286602466374		18616258981888	476123810969
201801	2018.08	1.0351e+16	6692975546562362	356278906704822	531829291331790		18489315471360	471954056405
201712	2018	1.00931e+16	6591970303711931	346823532457596	513643794267680		18182984904704	469558611128
201711	2017.92	9912238935302456	6524033930695039	338227883271435	496476985516113		18112829530112	465174147668
201710	2017.83	9568518854444420	6491267781811537	332901349444486	478581777869065		17970326450176	464418091058
201709	2017.75	9343356339718032	6447003691825999	325404268497061	463898843653108		17652347973632	464197827432
201708	2017.67	9029722331478974	6332855966110792	317878098798395	445527877827412		13245574381568	462528029271
201707	2017.58	8914441849647948	6229506710734461	309203143061486	430628633794461		9975557484544	458785646464
201706	2017.5	8723269967308938	6144858217794367	304852458415450	417190304195809		9770859819008	465181116394
201705	2017.42	8522161471755846	5939940312195548	298713520810118	402758765530544		9485601034240	460052420984
201704	2017.33	8093900845618553	5766360568394493	294915346060765	379733796046242		8993446268928	463999707496
201703	2017.25	7906361747537520	5633796791283123	289264958149938	362204142464654		8842233626624	459886524471
201702	2017.17	7731373416554508	5391807312222204	280463552686442	341667479432966		8714934321152	424339326416
201701	2017.08	7513469968366422	5285422998516570	270080849905159	324940073867099		8710995206144	421233499001
201612	2017	7336671226992050	5093343669425469	265106902477722	309018222954250		8690897268736	417070326990
201611	2016.92	7193969608279706	4992216629179519	259308674768976	290896881840798		8659254632448	407240213736
201610	2016.83	6999560588570023	4845213350617575	254782930009655	279949119135476		8007739334656	403437833899
201609	2016.75	6768833496204313	4704624687457340	246364235131925	268974212887853		7752712122368	399758403773
201608	2016.67	6517505862684265	4546027909006694	239456291802690	259114832369056		7621648564224	394940393807
201607	2016.58	6387401987140083	4482029102423865	235900996825599	248401249354660		5557648220160	391676761654
201606	2016.5	6174918609469805	4364160389159449	228073420249296	234806466748501		5473709072384	386351551684
201605	2016.42	5927937304645941	4322270122186759	210423949697405	220172739985715		4993829056512	383302093227
201604	2016.33	5706887710336458	3968667782844561	204973125866445	209710952571924		4990474342400	379256495105
201603	2016.25	5535549670714057	3690269443547823	195192284034836	198600193920751		4920129753088	357695787046
201602	2016.17	5346883608040565	3525246580265729	187509483861580	190121476884137		4903921201152	340401375372
201601	2016.08	5214725800509698	3420495065376274	181557141370202	181020354665099		4849877225472	337782136754
201512	2016	5063961355234211	3333548838244673	175649225973667	170927768514017		4493765382144	333443733872
201511	2015.92	4931767122000085	3269273824324074	168774174342367	162411646263508		4161705512960	331083963189
201510	2015.83	4746279853553801	3175471530837581	162521804802895	153638905977693		3894549848064	328927967592
201509	2015.75	4558805910401124	3033894378575441	154699950079691	142724282297241		3609078730752	325210992613
201508	2015.67	4431020253567483	2857458153491263	150960736843320	135130709559446		3488236204032	322507433086
201507	2015.58	4258756324962213	2770458571447715	147123312447600	127349741059070		3474019098624	318708795630
201506	2015.5	4165965709395216	2752855377731921	139548692732788	114797959998607		3361237254144	316266833765
201505	2015.42	3875149456384502	2678048057554542	134819551341381	105171902170092		3194609074176	312196083394
201504	2015.33	3772390734519232	2605988855245033	131600853340088	99295683681112		3155480817664	309384111529
201503	2015.25	3669443796172855	2491769137722540	127633630012164	96207273239276		3010411257856	306785735692
201502	2015.17	3515210450203398	2438664197835054	123320197032056	91352619985347		2888416210944	303613926146
201501	2015.08	3375115201066442	2358886948321701	118313027053559	84981825722692		2386725154816	300991618482
201412	2015	3297091144201674	2238547304417197	115604970926335	79607219172657		2336625684480	297058357567
201411	2014.92	3217057984909516	2165094895853746	113287247707288	74475537926687		2307878473728	295514223584
201410	2014.83	3159097657880016	2120035837073527	111132307297206	71217789907571		2124640686080	292408976593
201409	2014.75	2990213082164579	2011779131713440	109811002773265	64835100019819		1797210689536	283451239827
201408	2014.67	2867008638133651	1858066147583984	102797578644504	60589540413022		1796490719232	280610462960
201407	2014.58	2773228272996007	1757697860147617	97743328494132	54111769803796		1771607818240	275709627555
201406	2014.5	2684524200141684	1681842660655555	95501724635296	50414132461559		1766934597632	266391868625
201405	2014.42	2600762781588183	1655408417336216	90005220047119	47641571405974		536653803520	263387215578
201404	2014.33	2526328570212597	1540687868755398	87337523209209	45406727860378		530372972544	259543953785
201403	2014.25	2448438251593336	1465101111867045	82712074132766	40201713418014		417034526720	257293833585
201402	2014.17	2264457670055667	1371149955787582	79085280879788	36733902066083		313647345664	196165100018
201401	2014.08	2201785339951192	1283860760466073	74040276436056	31855585504513		310108311552	193996092998
201312	2014	2132670335334412	1099777499488275	71078410135520	29765218485296		305421631488	192352443447
201311	2013.92	2115520672860990	1019268421389539	69805011176565	28152964510856		305399910400	190447819422
201310	2013.83	1996932005296277	842095433469223	68505114925322	25882031178871		305280974848	187700252477
201309	2013.75	1979794992221662	799513518128842	61483020924456	20287030627468		233793761280	185930429529
201308	2013.67	1936310253664517	766273823477239	60062851333299	16887928845640		194263498752	184277996430
201307	2013.58	1878393779026488	746537051699232	58835984636322	15700958454782		186339172352	181981349275
201306	2013.5	1810009960291103	719838465534383	55124431555273	13325201489140		180787056640	178908160443
201305	2013.42	1734989107277113	679331434543927	53103991421964	12426153529754		151268540416	176149106755
201304	2013.33	1680426805296155	644657796421726	51322267035889	11746127056557		151263518720	173579079621
201303	2013.25	1454484668225484	614031270194580	48280528091248	11222826547509		27473674240	171347162033
201302	2013.17	1390559785807690	598046016335789	45112403506498	10448119486116		22578831360	169122477121
201301	2013.08	1334164790647848	577345809228839	43656739985953	9207794366953		22511935488	167094507020
201212	2013	1278185464697848	492064326402484	42414504385722	7326145401757		21531430912	165460542672
201211	2012.92	1223574943940768	482229289026129	39936316397667	7039338803595		16219688960	164021229174
201210	2012.83	1164126386748964	446264346917301	32506644575357	6956809545689		9552896000	162019033166
201209	2012.75	1098764378107039	443188294869819	31708193294039	6501764879595		4303425536	159887664685
201208	2012.67	1037142289176379	424485925514364	30642423128446	5268910145300		4029247488	157967575487
201207	2012.58	993863436522631	420669595720824	29283556828197	4794436366989			156177061977
201206	2012.5	959366121649052	362875231570252	29100854782358	3649828994731
201205	2012.42	915136185371588	259670880578186	26846832327427	3578943575494
201204	2012.33	860968803208436	192037563121736	23164697354361	3536900428728
201203	2012.25	814217761398021	180007334405419	22844394879345	3491753070034
201202	2012.17	791798601750957	142449835986673	22390600427655	3309935987974
201201	2012.08	705749051077581	109892802234071	21989208207166	3291493505242
201112	2012	668452508014164	63664450652663	21501020720298	3148807649338
201111	2011.92	640157749558646	63661193021417	21015236572874	3118471324031
201110	2011.83	612491973325506	56829356607213	20634691920957	3086117617972
201109	2011.75	580689745839904	49663903031654	20096226575232	3071301716197
201108	2011.67	561048880732423	47085139675676	19330775891194	2733808061392
201107	2011.58	539048189058821	31602693005617	18822728137914	2392104024617
201106	2011.5	522062435915068	29302064125531	17879308405683	2374792846553
201105	2011.42	505353734106820	10347818742826	15531030620593	2336808150749
201104	2011.33	490214581312828	9135517289701	14994856008146	2200658249251
201103	2011.25	475112756847536	8471395293469	12401850079043	2117852135818
201102	2011.17	460153190706866	7425859646083	10988630479720	2029184412605
201101	2011.08	437914670530586	6232592165946	10443265264138	2028182957577
201012	2011	402185969601441	5555408230028	11143562627763	1964125010586
201011	2010.92	392751222659742	4476246154321	9960161539589	1784807404825
201010	2010.83	357788029502906	2838948211719	9361328736462	1549556110636
201009	2010.75	344925618405300	0	8902766422954	1508432964149
201008	2010.67	299751074120716		8740808955546	1508183908051
201007	2010.58	283246093880130		8698488958751	1506331233603
201006	2010.5	273613413701018		8413921104956	1505865608949
201005	2010.42	247737560685523		7082511266486	1501271837458
201004	2010.33	233715271685478		5897971320758	1497708203829
201003	2010.25	214903836067951		5699172246731	1443936801097
201002	2010.17	205192057180853		5586542379317	1443886847095
201001	2010.08	128420122416013		4852516909834	1443207266915
200912	2010	122009634965731		4785076949343	1139418673575
200911	2009.92	97832566684912		4713514231990	880541800913
200910	2009.83	95901179862360		4598237458420	880541800913
200909	2009.75	90871431104492		4503622594724	880541800913
200908	2009.67	88074060246537		4395259860871	880541800913
200907	2009.58	77714312193589		4299634360279	880375185503
200906	2009.5	76103903042654		4272363205942	840413046638
200905	2009.42	74657496212508		4197078778115	431842533202
200904	2009.33	62481916120191		4132253640069	326468211301
200903	2009.25	60580870926524		3981011026484	326255035854
200902	2009.17	59851604432299		3914052321658	326254431417
200901	2009.08	57677901978296		3840452288657	326254431417
200812	2009	55009150709832		3768247897085	326254431417
200811	2008.92	38031416406685		3740639863782	326234811248
200810	2008.83	35723834688547		3664665636168	326234811248
200809	2008.75	21989988905329		3374292009896	317289274607
200808	2008.67	17960370149428		3326888326915	314347656031
200807	2008.58	1723682696978		3261549849493	314336562454
200806	2008.5	1307056240350		3233861606913	183585823464
200805	2008.42	1176252704745		1997451636670	179766723640
200804	2008.33	924839769057		1970902365830	85583114376
200803	2008.25	369611844068		1827552345147	49290196709
200802	2008.17	352321709092		1785137679225	49164440619
200801	2008.08	348986652058		1763850136986	26760924448
200712	2008	176402320773		1742562594747	26760924448
200711	2007.92	162307600138		1665144600140	26760924448
200710	2007.83	159282127271		1566246561027	26759533213
200709	2007.75	152003055661		1428463064201	26758954154
200708	2007.67	149851737850		1337714287679	26758849005
200707	2007.58	145443632217		1248361152584	6717245132
200706	2007.5	125774878997		1164863294745	6623339728
200705	2007.42				6623339728
200704	2007.33				6622403784
200703	2007.25				6418563372
200702	2007.17				3627321066
200701	2007.08				2745292059
200612	2007				2745292059
200611	2006.92				2745292059
200610	2006.83				899487756
200609	2006.75				892248850
200608	2006.67				892248850
200607	2006.58				892248850
200606	2006.5				885398005
200605	2006.42				843094656
200604	2006.33				817891815
200603	2006.25				768294393
200602	2006.17				768294393
200601	2006.08				721883292
200512	2006				640007308
200511	2005.92				173333721
200510	2005.83				173333721
200509	2005.75				173333721
200508	2005.67				173333721
